# Supplementary material for: In Vitro and Clinical Evaluation of the Anti-Wrinkle Efficacy of Medipep-6PN, a Novel Peptide Identified by Phage Display
Source: Int J Mol Sci. 2026 Feb 11;27(4):1753. doi: 10.3390/ijms27041753 (PMC12940413; doi:10.3390/ijms27041753)
Supplement: Supplementary file 1 [file ijms-27-01753-s001.zip]

Archive with 1 entries (1 files):
- ijms-4090889-supplementary.pdf
